# Supplementary material for: Tuna Dark Muscle Feeding Improved the Meat Quality of Holland Mini-Piglets and Modulated the Gut Microbiota
Source: Foods. 2024 May 18;13(10):1577. doi: 10.3390/foods13101577 (PMC11121099; doi:10.3390/foods13101577)
Supplement: Supplementary file 1 [file foods-13-01577-s001.zip]

Archive with 1 entries (1 files):
- foods-2994450-supplementary.pdf
